# Supplementary material for: Genome-wide analysis of plant miRNA action clarifies levels of regulatory dynamics across developmental contexts
Source: Genome Res. 2021 May;31(5):811–22. doi: 10.1101/gr.270918.120 (PMC8092011; doi:10.1101/gr.270918.120)
Supplement: Supplemental Material [file supp_gr.270918.120_Supplemental_Code.zip]

Archive with 25 entries (18 files):
- Target_identification/
- Target_identification/.DS_Store
- Target_identification/orignal_form/
- Target_identification/orignal_form/.DS_Store
- Target_identification/orignal_form/extract_merge_info.pl
- Target_identification/orignal_form/target_identification.sh
- Target_identification/orignal_form/target_info_filter.pl
- Target_identification/txt_form/
- Target_identification/txt_form/.DS_Store
- Target_identification/txt_form/extract_merge_info.txt
- Target_identification/txt_form/target_identification.txt
- Target_identification/txt_form/target_info_filter.txt
- __MACOSX/
- __MACOSX/._Target_identification
- __MACOSX/Target_identification/
- __MACOSX/Target_identification/._.DS_Store
- __MACOSX/Target_identification/orignal_form/
- __MACOSX/Target_identification/orignal_form/._.DS_Store
- __MACOSX/Target_identification/orignal_form/._extract_merge_info.pl
- __MACOSX/Target_identification/orignal_form/._target_info_filter.pl
- __MACOSX/Target_identification/txt_form/
- __MACOSX/Target_identification/txt_form/._.DS_Store
- __MACOSX/Target_identification/txt_form/._extract_merge_info.txt
- __MACOSX/Target_identification/txt_form/._target_identification.txt
- __MACOSX/Target_identification/txt_form/._target_info_filter.txt
